# Supplementary material for: Ubiquitination of ACSL4 by Parkin Suppresses Ferroptosis and Rescues Glucocorticoid‐Induced Bone Loss
Source: Adv Sci (Weinh). 2026 Jul 13:e76586. Online ahead of print. doi: 10.1002/advs.76586 (PMC13359397; doi:10.1002/advs.76586)
Supplement: Supplementary file 2 — Supporting File 2: advs76586‐sup‐0002‐Data.zip. [file ADVS-9999-e76586-s001.zip]

Archive with 1 entries (1 files):
- Supplemental Data 2.pdf
